# Supplementary material for: A flexible method for aggregation of prior statistical findings
Source: PLoS One. 2017 Apr 6;12(4):e0175111. doi: 10.1371/journal.pone.0175111 (PMC5383132; doi:10.1371/journal.pone.0175111)
Supplement: S3 File — This zipped file includes GMA codes in ‘.m’ files. The codes are developed using MATLAB. (ZIP) [file pone.0175111.s003.zip]

Archive with 16 entries (16 files):
- GMA_ObjFn.m
- GMA_Optimization.m
- GMA_RUN.m
- GMA_Signatures.m
- GMA_Var_ConfInt.m
- GMA_Var_Delta.m
- GMA_Var_EstimatedVar.m
- GMA_W_star.m
- User_DataGeneration.m
- User_GeneralInputs.m
- User_Meta_model.m
- User_model_1.m
- User_model_2.m
- User_model_3.m
- User_OptInitiation.m
- User_SIGMA.m
