# Supplementary material for: A flexible method for aggregation of prior statistical findings
Source: PLoS One. 2017 Apr 6;12(4):e0175111. doi: 10.1371/journal.pone.0175111 (PMC5383132; doi:10.1371/journal.pone.0175111)
Supplement: S3 File — This zipped file includes GMA codes in ‘.m’ files. The codes are developed using MATLAB. (ZIP) [file pone.0175111.s003.zip › GMA_ObjFn.m]

function ObjFnVal=GMA_ObjFn(Beta, W)

[~,S,~,~,r,~]=User_GeneralInputs();

% Call empirical signatures and simulated signatures based on Beta:
[EmpSign, SimSign_S]=GMA_Signatures(Beta,S,r);
SimSign=sum(SimSign_S, 2)/S;

%% Objective function
E = EmpSign - SimSign; % The difference between empirical and simulated signatures
ObjFnVal=E' * W * E ; % Objective function used by the optimization solver

end
