# Supplementary material for: A flexible method for aggregation of prior statistical findings
Source: PLoS One. 2017 Apr 6;12(4):e0175111. doi: 10.1371/journal.pone.0175111 (PMC5383132; doi:10.1371/journal.pone.0175111)
Supplement: S3 File — This zipped file includes GMA codes in ‘.m’ files. The codes are developed using MATLAB. (ZIP) [file pone.0175111.s003.zip › GMA_Signatures.m]

% to capture empirical and simulated signatures from 'User_Model_(l)' functions

function [EmpSign,SimSign_S]=GMA_Signatures(Beta,S,r)

[L,~,~,~,~,~]=User_GeneralInputs(); % to call the number of prior studies (L)

for s=1:S
    
    EmpSign=[];
    SimSign=[];
    
    for l=1:L % Call 'User_Model_(l)' functions where l is 1 to L
        Fn=str2func(['@(Beta,s,r)' 'User_model_' num2str(l) '(Beta,s,r)']);
        [EmpSign_model, SimSign_model]=Fn(Beta,s,r);
        
        EmpSign=[EmpSign; EmpSign_model];
        % Put all empirical signatures in one vector (EmpSign)
        SimSign=[SimSign; SimSign_model];
        % Put all simulated signatures in one vector (SimSign)
    end
    
    SimSign_S(:,s)=SimSign; 
end
end
