# Supplementary material for: A flexible method for aggregation of prior statistical findings
Source: PLoS One. 2017 Apr 6;12(4):e0175111. doi: 10.1371/journal.pone.0175111 (PMC5383132; doi:10.1371/journal.pone.0175111)
Supplement: S3 File — This zipped file includes GMA codes in ‘.m’ files. The codes are developed using MATLAB. (ZIP) [file pone.0175111.s003.zip › GMA_Var_ConfInt.m]

function [ConfDown, ConfUp]=GMA_Var_ConfInt(Beta, ConfLvl, Std_Beta)

ConfFactor=norminv(1-(1-ConfLvl)/2) ; % based on Student-t

% Upper and lower confidence intervals
ConfDown = Beta' - ConfFactor * Std_Beta;
ConfUp   = Beta' + ConfFactor * Std_Beta;

end
