# Supplementary material for: A flexible method for aggregation of prior statistical findings
Source: PLoS One. 2017 Apr 6;12(4):e0175111. doi: 10.1371/journal.pone.0175111 (PMC5383132; doi:10.1371/journal.pone.0175111)
Supplement: S3 File — This zipped file includes GMA codes in ‘.m’ files. The codes are developed using MATLAB. (ZIP) [file pone.0175111.s003.zip › GMA_Var_EstimatedVar.m]

function Q = GMA_Var_EstimatedVar(Beta, W, SS)

[~, S,~,~,~,~]=User_GeneralInputs();
J=size(Beta,2);   % number of parameters

%% Numerical differentiation 
% changes in simulated signatures with respect to changes in parameters
D=GMA_Var_Delta(Beta, J);

%% Estimation of the variations of Beta

DW   =  D' * W * D;
DW_1 =  inv(DW);

WDS   = (W * D)' * SS * (W * D);
Q   = (1+1/S) .* DW_1' * (WDS\DW); % Covariance matrix of parameters (Beta). 
% The diagonal of this matrix presents the variances of estimated parameters (Beta)

end
