# Supplementary material for: A flexible method for aggregation of prior statistical findings
Source: PLoS One. 2017 Apr 6;12(4):e0175111. doi: 10.1371/journal.pone.0175111 (PMC5383132; doi:10.1371/journal.pone.0175111)
Supplement: S3 File — This zipped file includes GMA codes in ‘.m’ files. The codes are developed using MATLAB. (ZIP) [file pone.0175111.s003.zip › GMA_W_star.m]

% To estimated weighting matrix W based on estimated parameter (Beta)

function [W,SS]=GMA_W_star(Beta,r)

[~, ~,S_large,~,~,~]=User_GeneralInputs();

% simulation based on the estimated Beat
[~,SimSig]=GMA_Signatures(Beta,S_large,r); % S_large is the number of
% Simulations (larger than S, to better estimate the covariance matrix).

SS=cov(SimSig'); % SS: covariance matrix of the simulated signatures 
W=inv(SS);  % Inverse of SS

end
