# Supplementary material for: A flexible method for aggregation of prior statistical findings
Source: PLoS One. 2017 Apr 6;12(4):e0175111. doi: 10.1371/journal.pone.0175111 (PMC5383132; doi:10.1371/journal.pone.0175111)
Supplement: S3 File — This zipped file includes GMA codes in ‘.m’ files. The codes are developed using MATLAB. (ZIP) [file pone.0175111.s003.zip › User_DataGeneration.m]

% To generate simulated explanatory variables (X)

function [X]=User_DataGeneration(SIGMA,n,s,r)

mu=[0,0,0]; % mean of each variable. In this example, there are three variables, X1-X3

%% multivariate random data generation (X)
rng(s+r*2000) % to control the random generation process (i.e., fix the noise seed
% based on s (number of simulations) and r (number of replications for bootstrapping).

X = mvnrnd(mu,SIGMA,n); % explanatory variables; multivariate normal random variables

end
